# Supplementary material for: 210-Day Kinetics of Total, IgG, and Neutralizing Spike Antibodies across a Course of 3 Doses of BNT162b2 mRNA Vaccine
Source: Vaccines (Basel). 2022 Oct 12;10(10):1703. doi: 10.3390/vaccines10101703 (PMC9607129; doi:10.3390/vaccines10101703)
Supplement: Supplementary file 1 [file vaccines-10-01703-s001.zip]

Archive with 1 entries (1 files):
- vaccines-1950671-supplementary.pdf
